# Supplementary material for: A Novel Insight into the Immune-Related Interaction of Inflammatory Cytokines in Benign Prostatic Hyperplasia
Source: J Clin Med. 2023 Feb 24;12(5):1821. doi: 10.3390/jcm12051821 (PMC10003138; doi:10.3390/jcm12051821)
Supplement: Supplementary file 1 [file jcm-12-01821-s001.zip]

Archive with 1 entries (1 files):
- jcm-2084895-supplementary.pdf
